# Supplementary material for: Metabolic interplay in a synthetic consortium: insights into the mediating role of a minority species
Source: Front Microbiol. 2026 Jan 28;17:1682391. doi: 10.3389/fmicb.2026.1682391 (PMC12893348; doi:10.3389/fmicb.2026.1682391)
Supplement: Supplementary file 2 [file Table_1.xlsx]

## Sheet: Pvalues_for_Figure_2
Tukey's multiple comparisons test	Mean Diff,	95,00% CI of diff,	SignifiC.ant?	Summary	Adjusted P Value
C.a vs. C.a pH4	0.007146	-0,02763 to 0,04192	No	ns	0.9931
C.a vs. C.a inSn E.c	0.01296	-0,02182 to 0,04774	No	ns	0.882
C.a vs. C.a inSn E.c NvH	-0.05122	-0,08600 to -0,01644	Yes	**	0.0016
C.a vs. C.a NvH	-0.06957	-0,09761 to -0,04153	Yes	****	<0,0001
C.a vs. C.a E.c	0.0429	0,008128 to 0,07768	Yes	**	0.0096
C.a vs. C.a.NvH E.c	0.004445	-0,03033 to 0,03922	No	ns	0.9995
C.a pH4 vs. C.a inSn E.c	0.005814	-0,02896 to 0,04059	No	ns	0.9977
C.a pH4 vs. C.a inSn E.c NvH	-0.05836	-0,09314 to -0,02359	Yes	***	0.0004
C.a pH4 vs. C.a NvH	-0.07672	-0,1048 to -0,04868	Yes	****	<0,0001
C.a pH4 vs. C.a E.c	0.03576	0,0009819 to 0,07054	Yes	*	0.0413
C.a pH4 vs. C.a NvH E.c	-0.0027	-0,03748 to 0,03208	No	ns	>0,9999
C.a inSn E.c vs. C.a inSn E.c NvH	-0.06418	-0,09896 to -0,02940	Yes	***	0.0001
C.a inSn E.c vs. C.a NvH	-0.08253	-0,1106 to -0,05449	Yes	****	<0,0001
C.a inSn E.c vs. C.a E.c	0.02994	-0,004832 to 0,06472	No	ns	0.1224
C.a inSn E.c vs. C.a NvH E.c	-0.008514	-0,04329 to 0,02626	No	ns	0.9828
C.a inSn E.c.NvH vs. C.a NvH	-0.01835	-0,04639 to 0,009687	No	ns	0.3733
C.a inSn E.c.NvH vs. C.a E.c	0.09412	0,05935 to 0,1289	Yes	****	<0,0001
C.a inSn E.c.NvH vs. C.a NvH E.c	0.05566	0,02089 to 0,09044	Yes	***	0.0006
C.a.NvH vs. C.a E.c	0.1125	0,08444 to 0,1405	Yes	****	<0,0001
C.a.NvH vs. C.a NvH E.c	0.07402	0,04598 to 0,1021	Yes	****	<0,0001
C.a.E.c vs. C.a NvH E.c	-0.03846	-0,07324 to -0,003682	Yes	*	0.0241
Statistical analysis were performed using Graphpad Prism (V8.4.0). Tukey test was used because it is a statistical test to perform a multiple comparison in one step. Data are represented with at least 3 replicates. Data were compared with base condition and significances were estimated with p-values : ns, non-significant; * p < 0.05; ** p < 0.01; *** p < 0.001.

## Sheet: Pvalues_for_Figure_4_hydrogen
Tukey's multiple comparisons test	Mean Diff,	95,00% CI of diff,	SignifiC.ant?	Summary	Adjusted P Value
C.a NvH vs. C.a NvH E.c	-0.1902	-0,4275 to 0,04705	No	ns	0.1768
C.a NvH vs. C.a NvH E.c-E.c	-0.532	-0,7693 to -0,2948	Yes	****	<0,0001
C.a NvH vs. C.a pH4	0.1919	-0,04539 to 0,4292	No	ns	0.1696
C.a NvH vs. C.a in Sn E.c	0.1698	-0,06752 to 0,4070	No	ns	0.2862
C.a NvH vs. C.a in Sn E.c NvH	0.1069	-0,1304 to 0,3442	No	ns	0.7978
C.a NvH vs. C.a E.c -E.c	-0.2719	-0,5092 to -0,03467	Yes	*	0.0183
C.a NvH vs. C.a	0.5926	0,3273 to 0,8579	Yes	****	<0,0001
C.a NvH vs. C.a E.c	-0.1002	-0,3375 to 0,1370	No	ns	0.8452
C.a NvH E.c vs. C.a NvH E.c-E.c	-0.3418	-0,5791 to -0,1046	Yes	**	0.0023
C.a NvH E.c vs. C.a pH4	0.3821	0,1448 to 0,6194	Yes	***	0.0007
C.a NvH E.c vs. C.a in Sn E.c	0.36	0,1227 to 0,5972	Yes	**	0.0013
C.a NvH E.c vs. C.a in Sn E.c NvH	0.2971	0,05984 to 0,5344	Yes	**	0.0086
C.a NvH E.c vs. C.a E.c -E.c	-0.08172	-0,3190 to 0,1556	No	ns	0.942
C.a NvH E.c vs. C.a	0.7828	0,5175 to 1,048	Yes	****	<0,0001
C.a NvH E.c vs. C.a E.c	0.09	-0,1473 to 0,3273	No	ns	0.9055
C.a NvH E.c-E.c vs. C.a pH4	0.7239	0,4867 to 0,9612	Yes	****	<0,0001
C.a NvH E.c-E.c vs. C.a in Sn E.c	0.7018	0,4645 to 0,9391	Yes	****	<0,0001
C.a NvH E.c-E.c vs. C.a in Sn E.c.NvH	0.6389	0,4017 to 0,8762	Yes	****	<0,0001
C.a NvH E.c-E.c vs. C.a E.c -E.c	0.2601	0,02284 to 0,4974	Yes	*	0.0259
C.a NvH E.c-E.c vs. C.a	1.125	0,8594 to 1,390	Yes	****	<0,0001
C.a NvH E.c-E.c vs. C.a E.c	0.4318	0,1946 to 0,6691	Yes	***	0.0002
C.a pH4 vs. C.a in Sn E.c	-0.02213	-0,2594 to 0,2151	No	ns	>0,9999
C.a pH4 vs. C.a in Sn E.c NvH	-0.08499	-0,3223 to 0,1523	No	ns	0.9289
C.a pH4 vs. C.a E.c -E.c	-0.4638	-0,7011 to -0,2266	Yes	****	<0,0001
C.a pH4 vs. C.a	0.4007	0,1354 to 0,6660	Yes	**	0.0014
C.a pH4 vs. C.a E.c	-0.2921	-0,5294 to -0,05484	Yes	*	0.01
C.a in Sn E.c vs. C.a in Sn E.c NvH	-0.06286	-0,3001 to 0,1744	No	ns	0.9872
C.a in Sn E.c vs. C.a E.c -E.c	-0.4417	-0,6790 to -0,2044	Yes	***	0.0001
C.a in Sn E.c vs. C.a	0.4229	0,1576 to 0,6881	Yes	***	0.0008
C.a in Sn E.c vs. C.a E.c	-0.27	-0,5072 to -0,03270	Yes	*	0.0194
C.a in Sn E.c.NvH vs. C.a E.c -E.c	-0.3788	-0,6161 to -0,1416	Yes	***	0.0008
C.a in Sn E.c.NvH vs. C.a	0.4857	0,2204 to 0,7510	Yes	***	0.0002
C.a in Sn E.c.NvH vs. C.a E.c	-0.2071	-0,4444 to 0,03015	No	ns	0.1146
C.a E.c -E.c vs. C.a	0.8645	0,5993 to 1,130	Yes	****	<0,0001
C.a E.c -E.c vs. C.a E.c	0.1717	-0,06556 to 0,4090	No	ns	0.2739
C.a vs. C.a E.c	-0.6928	-0,9581 to -0,4276	Yes	****	<0,0001
Statistical analysis were performed using Graphpad Prism (V8.4.0). Tukey test was used because it is a statistical test to perform a multiple comparison in one step. Data are represented with at least 3 replicates. Data were compared with base condition and significances were estimated with p-values : ns, non-significant; * p < 0.05; ** p < 0.01; *** p < 0.001.

## Sheet: Pvalues_for_Figure_4_butyrate
Tukey's multiple comparisons test	Mean Diff,	95,00% CI of diff,	SignifiC.ant?	Summary	Adjusted P Value
C.a NvH E.c-E.c vs. C.a NvH E.c	0	-0,05458 to 0,05458	No	ns	>0,9999
C.a NvH E.c-E.c vs. C.a NvH	0.06497	0,01039 to 0,1195	Yes	*	0.012
C.a NvH E.c-E.c vs. C.a pH4	0.1198	0,06520 to 0,1744	Yes	****	<0,0001
C.a NvH E.c-E.c vs. C.a in Sn E.c	0.115	0,06399 to 0,1661	Yes	****	<0,0001
C.a NvH E.c-E.c vs. C.a in Sn E.c NvH	0.09309	0,03852 to 0,1477	Yes	***	0.0002
C.a NvH E.c-E.c vs. C.a E.c -E.c	0.05396	0,005139 to 0,1028	Yes	*	0.023
C.a NvH E.c-E.c vs. C.a	0.07854	0,02396 to 0,1331	Yes	**	0.0017
C.a NvH E.c-E.c vs. C.a E.c	0.2011	0,1500 to 0,2521	Yes	****	<0,0001
C.a NvH E.c vs. C.a NvH	0.06497	0,01039 to 0,1195	Yes	*	0.012
C.a NvH E.c vs. C.a pH4	0.1198	0,06520 to 0,1744	Yes	****	<0,0001
C.a NvH E.c vs. C.a in Sn E.c	0.115	0,06399 to 0,1661	Yes	****	<0,0001
C.a NvH E.c vs. C.a in Sn E.c NvH	0.09309	0,03852 to 0,1477	Yes	***	0.0002
C.a NvH E.c vs. C.a E.c -E.c	0.05396	0,005139 to 0,1028	Yes	*	0.023
C.a NvH E.c vs. C.a	0.07854	0,02396 to 0,1331	Yes	**	0.0017
C.a NvH E.c vs. C.a E.c	0.2011	0,1500 to 0,2521	Yes	****	<0,0001
C.a NvH vs. C.a pH4	0.0548	0,0002269 to 0,1094	Yes	*	0.0485
C.a NvH vs. C.a in Sn E.c	0.05007	-0,0009803 to 0,1011	No	ns	0.0574
C.a NvH vs. C.a in Sn E.c NvH	0.02812	-0,02645 to 0,08270	No	ns	0.702
C.a NvH vs. C.a E.c -E.c	-0.01101	-0,05983 to 0,03780	No	ns	0.9966
C.a NvH vs. C.a	0.01357	-0,04101 to 0,06815	No	ns	0.9934
C.a NvH vs. C.a E.c	0.1361	0,08505 to 0,1872	Yes	****	<0,0001
C.a pH4 vs. C.a in Sn E.c	-0.004732	-0,05579 to 0,04632	No	ns	>0,9999
C.a pH4 vs. C.a in Sn E.c NvH	-0.02668	-0,08126 to 0,02790	No	ns	0.7543
C.a pH4 vs. C.a E.c -E.c	-0.06582	-0,1146 to -0,01700	Yes	**	0.0035
C.a pH4 vs. C.a	-0.04123	-0,09581 to 0,01334	No	ns	0.246
C.a pH4 vs. C.a E.c	0.0813	0,03025 to 0,1324	Yes	***	0.0005
C.a in Sn E.c vs. C.a in Sn E.c NvH	-0.02195	-0,07300 to 0,02911	No	ns	0.8559
C.a in Sn E.c vs. C.a E.c -E.c	-0.06109	-0,1059 to -0,01625	Yes	**	0.0031
C.a in Sn E.c vs. C.a	-0.0365	-0,08756 to 0,01455	No	ns	0.3069
C.a in Sn E.c vs. C.a E.c	0.08603	0,03877 to 0,1333	Yes	****	<0,0001
C.a in Sn E.c NvH vs. C.a E.c -E.c	-0.03914	-0,08796 to 0,009677	No	ns	0.1877
C.a in Sn E.c NvH vs. C.a	-0.01455	-0,06913 to 0,04002	No	ns	0.9897
C.a in Sn E.c NvH vs. C.a E.c	0.108	0,05693 to 0,1590	Yes	****	<0,0001
C.a E.c -E.c vs. C.a	0.02458	-0,02423 to 0,07340	No	ns	0.7255
C.a E.c -E.c vs. C.a E.c	0.1471	0,1023 to 0,1920	Yes	****	<0,0001
C.a vs. C.a E.c	0.1225	0,07148 to 0,1736	Yes	****	<0,0001
Statistical analysis were performed using Graphpad Prism (V8.4.0). Tukey test was used because it is a statistical test to perform a multiple comparison in one step. Data are represented with at least 3 replicates. Data were compared with base condition and significances were estimated with p-values : ns, non-significant; * p < 0.05; ** p < 0.01; *** p < 0.001.

## Sheet: Pvalues_for_Figure_4_acetate
Tukey's multiple comparisons test	Mean Diff,	95,00% CI of diff,	SignifiC.ant?	Summary	Adjusted P Value
C.a NvH vs. C.a NvH E.c	-0.08761	-0,1347 to -0,04051	Yes	****	<0,0001
C.a NvH vs. C.a NvH E.c-E.c	0.05572	0,008622 to 0,1028	Yes	*	0.0119
C.a NvH vs. C.a pH4	0.01089	-0,03237 to 0,05415	No	ns	0.9938
C.a NvH vs. C.a in Sn E.c	0.07285	0,02959 to 0,1161	Yes	***	0.0002
C.a NvH vs. C.a in Sn E.c NvH	-0.03551	-0,07630 to 0,005275	No	ns	0.1249
C.a NvH vs. C.a E.c -E.c	0.04025	-0,0005384 to 0,08104	No	ns	0.0551
C.a NvH vs. C.a	-0.03414	-0,08123 to 0,01296	No	ns	0.3021
C.a NvH vs. C.a E.c	-0.07649	-0,1236 to -0,02940	Yes	***	0.0003
C.a NvH E.c vs. C.a NvH E.c-E.c	0.1433	0,09067 to 0,1960	Yes	****	<0,0001
C.a NvH E.c vs. C.a pH4	0.0985	0,04924 to 0,1478	Yes	****	<0,0001
C.a NvH E.c vs. C.a in Sn E.c	0.1605	0,1112 to 0,2097	Yes	****	<0,0001
C.a NvH E.c vs. C.a in Sn E.c NvH	0.0521	0,005000 to 0,09919	Yes	*	0.0221
C.a NvH E.c vs. C.a E.c -E.c	0.1279	0,08076 to 0,1750	Yes	****	<0,0001
C.a NvH E.c vs. C.a	0.05347	0,0008161 to 0,1061	Yes	*	0.0445
C.a NvH E.c vs. C.a E.c	0.01112	-0,04154 to 0,06377	No	ns	0.9981
C.a NvH E.c-E.c vs. C.a pH4	-0.04483	-0,09408 to 0,004427	No	ns	0.0956
C.a.NvH.E.c-E.c vs. C.a in Sn E.c	0.01713	-0,03212 to 0,06639	No	ns	0.9551
C.a NvH E.c-E.c vs. C.a in Sn E.cNvH	-0.09123	-0,1383 to -0,04413	Yes	****	<0,0001
C.a NvH E.c-E.c vs. C.a E.c -E.c	-0.01547	-0,06257 to 0,03163	No	ns	0.9676
C.a NvH E.c-E.c vs. C.a	-0.08986	-0,1425 to -0,03720	Yes	***	0.0001
C.a NvH E.c-E.c vs. C.a E.c	-0.1322	-0,1849 to -0,07956	Yes	****	<0,0001
C.a pH4 vs. C.a in Sn E.c	0.06196	0,01636 to 0,1076	Yes	**	0.0027
C.a pH4 vs. C.a in Sn E.c NvH	-0.0464	-0,08966 to -0,003142	Yes	*	0.0287
C.a pH4 vs. C.a.E.c -E.c	0.02936	-0,01390 to 0,07262	No	ns	0.3827
C.a pH4 vs. C.a	-0.04503	-0,09428 to 0,004228	No	ns	0.0929
C.a pH4 vs. C.a E.c	-0.08738	-0,1366 to -0,03813	Yes	****	<0,0001
C.a in Sn E.c vs. C.a in Sn E.c NvH	-0.1084	-0,1516 to -0,06510	Yes	****	<0,0001
C.a in Sn E.c vs. C.a E.c -E.c	-0.0326	-0,07586 to 0,01066	No	ns	0.2577
C.a in Sn E.c vs. C.a	-0.107	-0,1562 to -0,05773	Yes	****	<0,0001
C.a in Sn E.c vs. C.a E.c	-0.1493	-0,1986 to -0,1001	Yes	****	<0,0001
C.a in Sn E.c NvH vs. C.a E.c -E.c	0.07576	0,03497 to 0,1165	Yes	****	<0,0001
C.a in Sn E.c NvH vs. C.a	0.001375	-0,04572 to 0,04847	No	ns	>0,9999
C.a in Sn E.c NvH vs. C.a E.c	-0.04098	-0,08808 to 0,006117	No	ns	0.1254
C.a E.c -E.c vs. C.a	-0.07439	-0,1215 to -0,02729	Yes	***	0.0004
C.a E.c -E.c vs. C.a E.c	-0.1167	-0,1638 to -0,06964	Yes	****	<0,0001
C.a vs. C.a E.c	-0.04236	-0,09501 to 0,01030	No	ns	0.191
Statistical analysis were performed using Graphpad Prism (V8.4.0). Tukey test was used because it is a statistical test to perform a multiple comparison in one step. Data are represented with at least 3 replicates. Data were compared with base condition and significances were estimated with p-values : ns, non-significant; * p < 0.05; ** p < 0.01; *** p < 0.001.

## Sheet: Pvalues_for_Figure_4_lactate
Tukey's multiple comparisons test	Mean Diff	95,00% CI of diff	SignifiC.ant?	Summary	Adjusted P Value
C. a NvH E. c - E. c vs. C. a NvH	-0.04749	-0,07281 to -0,02216	Yes	***	0.0002
C. a NvH E. c - E. c vs. C. a pH4	-0.07122	-0,09953 to -0,04291	Yes	****	<0,0001
C. a NvH E. c - E. c vs. C. a in Sn E. c	-0.02511	-0,05342 to 0,003207	No	ns	0.1014
C. a NvH E. c - E. c vs. C. a in Sn E. c NvH	-0.02046	-0,04694 to 0,006030	No	ns	0.1961
C. a NvH E. c - E. c vs. C. a E. c	-0.04067	-0,06899 to -0,01236	Yes	**	0.0027
C. a NvH E. c - E. c vs. C. a	-0.1392	-0,1675 to -0,1109	Yes	****	<0,0001
C. a NvH vs. C. a pH4	-0.02373	-0,04906 to 0,001594	No	ns	0.0745
C. a NvH vs. C. a in Sn E. c	0.02238	-0,002944 to 0,04771	No	ns	0.1032
C. a NvH vs. C. a in Sn E. c NvH	0.02703	0,003770 to 0,05030	Yes	*	0.0172
C. a NvH vs. C. a E. c	0.006815	-0,01851 to 0,03214	No	ns	0.9684
C. a NvH vs. C. a	-0.09174	-0,1171 to -0,06641	Yes	****	<0,0001
C. a pH4 vs. C. a in Sn E. c	0.04611	0,01780 to 0,07443	Yes	***	0.0007
C. a pH4 vs. C. a in Sn E. c NvH	0.05076	0,02428 to 0,07725	Yes	***	0.0001
C. a pH4 vs. C. a E. c	0.03055	0,002231 to 0,05886	Yes	*	0.0299
C. a pH4 vs. C. a	-0.06801	-0,09632 to -0,03969	Yes	****	<0,0001
C. a in Sn E. c vs. C. a in Sn E. c NvH	0.004651	-0,02183 to 0,03114	No	ns	0.9965
C. a in Sn E. c vs. C. a E. c	-0.01557	-0,04388 to 0,01275	No	ns	0.5479
C. a in Sn E. c vs. C. a	-0.1141	-0,1424 to -0,08580	Yes	****	<0,0001
C. a in Sn E. c NvH vs. C. a E. c	-0.02022	-0,04670 to 0,006268	No	ns	0.2059
C. a in Sn E. c NvH vs. C. a	-0.1188	-0,1453 to -0,09228	Yes	****	<0,0001
C. a E. c vs. C. a	-0.09855	-0,1269 to -0,07024	Yes	****	<0,0001
Statistical analysis were performed using Graphpad Prism (V8.4.0). Tukey test was used because it is a statistical test to perform a multiple comparison in one step. Data are represented with at least 3 replicates. Data were compared with base condition and significances were estimated with p-values : ns, non-significant; * p < 0.05; ** p < 0.01; *** p < 0.001.

## Sheet: Pvalues_for_Figure_4_ethanol
Tukey's multiple comparisons test	Mean Diff,	95,00% CI of diff,	SignifiC.ant?	Summary	Adjusted P Value
C.a NvH E.c - E.c vs. C.a NvH E.c	-0.1634	-0,2562 to -0,07060	Yes	****	<0,0001
C.a NvH E.c - E.c vs. C.a NvH	0.1315	0,03871 to 0,2243	Yes	**	0.0015
C.a NvH E.c - E.c vs. C.a pH4	0.1315	0,03871 to 0,2243	Yes	**	0.0015
C.a NvH E.c - E.c vs. C.a in Sn E.c	0.03964	-0,04840 to 0,1277	No	ns	0.8413
C.a NvH E.c - E.c vs. C.a in Sn E.c NvH	0.1114	0,02341 to 0,1995	Yes	**	0.0058
C.a NvH E.c - E.c vs. C.a E.c - E.c	-0.02964	-0,1224 to 0,06316	No	ns	0.9738
C.a NvH E.c - E.c vs. C.a	-0.001422	-0,1017 to 0,09881	No	ns	>0,9999
C.a NvH E.c - E.c vs. C.a E.c	-0.2081	-0,3009 to -0,1153	Yes	****	<0,0001
C.a NvH E.c vs. C.a NvH	0.2949	0,2021 to 0,3877	Yes	****	<0,0001
C.a NvH E.c vs. C.a pH4	0.2949	0,2021 to 0,3877	Yes	****	<0,0001
C.a NvH E.c vs. C.a in Sn E.c	0.203	0,1150 to 0,2911	Yes	****	<0,0001
C.a NvH E.c vs. C.a in Sn E.c NvH	0.2749	0,1868 to 0,3629	Yes	****	<0,0001
C.a NvH E.c vs. C.a E.c - E.c	0.1338	0,04096 to 0,2266	Yes	**	0.0012
C.a NvH E.c vs. C.a	0.162	0,06175 to 0,2622	Yes	***	0.0003
C.a NvH E.c vs. C.a E.c	-0.04472	-0,1375 to 0,04808	No	ns	0.788
C.a NvH vs. C.a pH4	0	-0,09280 to 0,09280	No	ns	>0,9999
C.a NvH vs. C.a in Sn E.c	-0.09187	-0,1799 to -0,003832	Yes	*	0.0358
C.a NvH vs. C.a in Sn E.c NvH	-0.02006	-0,1081 to 0,06798	No	ns	0.997
C.a NvH vs. C.a E.c - E.c	-0.1611	-0,2539 to -0,06835	Yes	****	<0,0001
C.a NvH vs. C.a	-0.1329	-0,2332 to -0,03269	Yes	**	0.0034
C.a NvH vs. C.a E.c	-0.3396	-0,4324 to -0,2468	Yes	****	<0,0001
C.a pH4 vs. C.a in Sn E.c	-0.09187	-0,1799 to -0,003832	Yes	*	0.0358
C.a pH4 vs. C.a in Sn E.c NvH	-0.02006	-0,1081 to 0,06798	No	ns	0.997
C.a pH4 vs. C.a E.c - E.c	-0.1611	-0,2539 to -0,06835	Yes	****	<0,0001
C.a pH4 vs. C.a	-0.1329	-0,2332 to -0,03269	Yes	**	0.0034
C.a pH4 vs. C.a E.c	-0.3396	-0,4324 to -0,2468	Yes	****	<0,0001
C.a in Sn E.c vs. C.a in Sn E.c NvH	0.07181	-0,01119 to 0,1548	No	ns	0.131
C.a in Sn E.c vs. C.a E.c - E.c	-0.06928	-0,1573 to 0,01876	No	ns	0.2152
C.a in Sn E.c vs. C.a	-0.04106	-0,1369 to 0,05478	No	ns	0.8736
C.a in Sn E.c vs. C.a E.c	-0.2478	-0,3358 to -0,1597	Yes	****	<0,0001
C.a in Sn E.c NvH vs. C.a E.c - E.c	-0.1411	-0,2291 to -0,05305	Yes	***	0.0003
C.a in Sn E.c NvH vs. C.a	-0.1129	-0,2087 to -0,01703	Yes	*	0.0121
C.a in Sn E.c NvH vs. C.a E.c	-0.3196	-0,4076 to -0,2315	Yes	****	<0,0001
C.a E.c - E.c vs. C.a	0.02822	-0,07201 to 0,1285	No	ns	0.9879
C.a E.c - E.c vs. C.a E.c	-0.1785	-0,2713 to -0,08568	Yes	****	<0,0001
C.a vs. C.a E.c	-0.2067	-0,3069 to -0,1065	Yes	****	<0,0001
Statistical analysis were performed using Graphpad Prism (V8.4.0). Tukey test was used because it is a statistical test to perform a multiple comparison in one step. Data are represented with at least 3 replicates. Data were compared with base condition and significances were estimated with p-values : ns, non-significant; * p < 0.05; ** p < 0.01; *** p < 0.001.

## Sheet: Pvalues_for_Figure_4_acetoin
Tukey's multiple comparisons test	Mean Diff,	95,00% CI of diff,	SignifiC.ant?	Summary	Adjusted P Value
C.a NvH E.c - E.c vs. C.a NvH E.c	0	-0,04286 to 0,04286	No	ns	>0,9999
C.a NvH E.c - E.c vs. C.a NvH	-0.04305	-0,08139 to -0,004711	Yes	*	0.019
C.a NvH E.c - E.c vs. C.a pH4	-0.07426	-0,1144 to -0,03416	Yes	****	<0,0001
C.a NvH E.c - E.c vs. C.a in Sn E.c	-0.03533	-0,07367 to 0,003013	No	ns	0.089
C.a NvH E.c - E.c vs. C.a in Sn E.c NvH	-0.03115	-0,06949 to 0,007190	No	ns	0.1841
C.a NvH E.c - E.c vs. C.a E.c - E.c	-0.0309	-0,06924 to 0,007443	No	ns	0.1918
C.a NvH E.c - E.c vs. C.a	-0.03834	-0,08120 to 0,004526	No	ns	0.1074
C.a NvH E.c - E.c vs. C.a E.c	-0.01403	-0,05413 to 0,02607	No	ns	0.9556
C.a NvH E.c vs. C.a NvH	-0.04305	-0,08139 to -0,004711	Yes	*	0.019
C.a NvH E.c vs. C.a pH4	-0.07426	-0,1144 to -0,03416	Yes	****	<0,0001
C.a NvH E.c vs. C.a in Sn E.c	-0.03533	-0,07367 to 0,003013	No	ns	0.089
C.a NvH E.c vs. C.a in Sn E.c NvH	-0.03115	-0,06949 to 0,007190	No	ns	0.1841
C.a NvH E.c vs. C.a E.c - E.c	-0.0309	-0,06924 to 0,007443	No	ns	0.1918
C.a NvH E.c vs. C.a	-0.03834	-0,08120 to 0,004526	No	ns	0.1074
C.a NvH E.c vs. C.a E.c	-0.01403	-0,05413 to 0,02607	No	ns	0.9556
C.a NvH vs. C.a pH4	-0.03121	-0,06643 to 0,004007	No	ns	0.1137
C.a NvH vs. C.a in Sn E.c	0.007724	-0,02548 to 0,04093	No	ns	0.9966
C.a NvH vs. C.a in Sn E.c NvH	0.0119	-0,02130 to 0,04510	No	ns	0.9493
C.a NvH vs. C.a E.c - E.c	0.01215	-0,02105 to 0,04536	No	ns	0.9431
C.a NvH vs. C.a	0.004711	-0,03363 to 0,04305	No	ns	>0,9999
C.a NvH vs. C.a E.c	0.02902	-0,006196 to 0,06424	No	ns	0.1712
C.a pH4 vs. C.a in Sn E.c	0.03893	0,003717 to 0,07415	Yes	*	0.0219
C.a pH4 vs. C.a in Sn E.c NvH	0.04311	0,007894 to 0,07833	Yes	**	0.0082
C.a pH4 vs. C.a E.c - E.c	0.04336	0,008147 to 0,07858	Yes	**	0.0077
C.a pH4 vs. C.a	0.03592	-0,004175 to 0,07602	No	ns	0.1064
C.a pH4 vs. C.a E.c	0.06023	0,02311 to 0,09735	Yes	***	0.0003
C.a in Sn E.c vs. C.a in Sn E.c NvH	0.004177	-0,02903 to 0,03738	No	ns	>0,9999
C.a in Sn E.c vs. C.a E.c - E.c	0.00443	-0,02877 to 0,03763	No	ns	>0,9999
C.a in Sn E.c vs. C.a	-0.003013	-0,04135 to 0,03533	No	ns	>0,9999
C.a in Sn E.c vs. C.a E.c	0.0213	-0,01392 to 0,05651	No	ns	0.5375
C.a in Sn E.c NvH vs. C.a E.c - E.c	0.0002531	-0,03295 to 0,03346	No	ns	>0,9999
C.a in Sn E.c NvH vs. C.a	-0.00719	-0,04553 to 0,03115	No	ns	0.9992
C.a in Sn E.c NvH vs. C.a E.c	0.01712	-0,01810 to 0,05234	No	ns	0.7803
C.a E.c - E.c vs. C.a	-0.007443	-0,04578 to 0,03090	No	ns	0.999
C.a E.c - E.c vs. C.a E.c	0.01687	-0,01835 to 0,05208	No	ns	0.7933
C.a vs. C.a E.c	0.02431	-0,01579 to 0,06441	No	ns	0.5342
Statistical analysis were performed using Graphpad Prism (V8.4.0). Tukey test was used because it is a statistical test to perform a multiple comparison in one step. Data are represented with at least 3 replicates. Data were compared with base condition and significances were estimated with p-values : ns, non-significant; * p < 0.05; ** p < 0.01; *** p < 0.001.

## Sheet: Pvalues_for_Figure_5
Tukey's multiple comparisons test	Mean Diff,	95,00% CI of diff,	SignifiC.ant?	Summary	Adjusted P Value
Succinate
C.a vs. C.a in C.a E.c	0	-0,06698 to 0,06698	No	ns	>0,9999
C.a low glucose vs. C.a in C.a E.c	0	-0,06698 to 0,06698	No	ns	>0,9999
C.a pH4 vs. C.a in C.a E.c	0	-0,06698 to 0,06698	No	ns	>0,9999
C.a 1mM succinate vs. C.a in C.a E.c	-0.0479	-0,1149 to 0,01907	No	ns	0.3476
C.a 5mM Lactate vs. C.a in C.a E.c	0	-0,06698 to 0,06698	No	ns	>0,9999
C.a 5mM Acetate vs. C.a in C.a E.c	0	-0,06698 to 0,06698	No	ns	>0,9999
C.a +1mM succ+5mM lact+5mM ace vs. C.a in C.a E.c	-0.0146	-0,08158 to 0,05238	No	ns	0.9973
Lactate
C.a vs. C.a in C.a E.c	0.1653	0,09837 to 0,2323	Yes	****	<0,0001
C.a low glucose vs. C.a in C.a E.c	0.3201	0,2531 to 0,3871	Yes	****	<0,0001
C.a pH4 vs. C.a in C.a E.c	0.1951	0,1282 to 0,2621	Yes	****	<0,0001
C.a 1mM succinate vs. C.a in C.a E.c	0.1985	0,1316 to 0,2655	Yes	****	<0,0001
C.a 5mM Lactate vs. C.a in C.a E.c	0.05846	-0,008518 to 0,1254	No	ns	0.1327
C.a 5mM Acetate vs. C.a in C.a E.c	0.1525	0,08554 to 0,2195	Yes	****	<0,0001
C.a +1mM succ+5mM lact+5mM ace vs. C.a in C.a E.c	-0.07927	-0,1462 to -0,01230	Yes	**	0.0094
Acetate
C.a vs. C.a in C.a E.c	0.02835	-0,03862 to 0,09533	No	ns	0.8895
C.a low glucose vs. C.a in C.a E.c	-0.1763	-0,2433 to -0,1094	Yes	****	<0,0001
C.a pH4 vs. C.a in C.a E.c	0.03301	-0,03397 to 0,09998	No	ns	0.7868
C.a 1mM succinate vs. C.a in C.a E.c	0.08491	0,01794 to 0,1519	Yes	**	0.004
C.a 5mM Lactate vs. C.a in C.a E.c	0.06228	-0,004700 to 0,1293	No	ns	0.0874
C.a 5mM Acetate vs. C.a in C.a E.c	-0.05251	-0,1195 to 0,01447	No	ns	0.2369
C.a +1mM succ+5mM lact+5mM ace vs. C.a in C.a E.c	-0.02234	-0,08931 to 0,04464	No	ns	0.967
Acetoin
C.a vs. C.a in C.a E.c	0.02082	-0,04615 to 0,08780	No	ns	0.9777
C.a low glucose vs. C.a in C.a E.c	0.2337	0,1668 to 0,3007	Yes	****	<0,0001
C.a pH4 vs. C.a in C.a E.c	0.05365	-0,01333 to 0,1206	No	ns	0.2135
C.a 1mM succinate vs. C.a in C.a E.c	0.00355	-0,06343 to 0,07053	No	ns	>0,9999
C.a 5mM Lactate vs. C.a in C.a E.c	0.005152	-0,06182 to 0,07213	No	ns	>0,9999
C.a 5mM Acetate vs. C.a in C.a E.c	0.01328	-0,05370 to 0,08025	No	ns	0.9986
C.a +1mM succ+5mM lact+5mM ace vs. C.a in C.a E.c	0.09358	0,02660 to 0,1606	Yes	**	0.001
Butyrate
C.a vs. C.a in C.a E.c	-0.09797	-0,1649 to -0,03100	Yes	***	0.0005
C.a low glucose vs. C.a in C.a E.c	-0.08355	-0,1505 to -0,01658	Yes	**	0.005
C.a pH4 vs. C.a in C.a E.c	-0.06582	-0,1328 to 0,001156	No	ns	0.0576
C.a 1mM succinate vs. C.a in C.a E.c	-0.0645	-0,1315 to 0,002474	No	ns	0.0675
C.a 5mM Lactate vs. C.a in C.a E.c	-0.03595	-0,1029 to 0,03102	No	ns	0.7057
C.a 5mM Acetate vs. C.a in C.a E.c	-0.0264	-0,09338 to 0,04058	No	ns	0.9215
C.a +1mM succ+5mM lact+5mM ace vs. C.a in C.a E.c	-0.03974	-0,1067 to 0,02724	No	ns	0.5908
Statistical analysis were performed using Graphpad Prism (V8.4.0). Tukey test was used because it is a statistical test to perform a multiple comparison in one step. Data are represented with at least 3 replicates. Data were compared with base condition and significances were estimated with p-values : ns, non-significant; * p < 0.05; ** p < 0.01; *** p < 0.001.

## Sheet: Pvalues_for_Figure_7
Tukey's multiple comparisons test	Mean Diff,	95,00% CI of diff,	SignifiC.ant?	Summary	Adjusted P Value
NvH 0h vs. Total bacteria 0h	0	-16,56 to 16,56	No	ns	>0,9999
NvH 0h vs. NvH 26h	-67.79	-84,35 to -51,22	Yes	****	<0,0001
NvH 0h vs. Total bacteria 26h	-45.88	-62,44 to -29,32	Yes	****	<0,0001
Total bacteria 0h vs. NvH 26h	-67.79	-84,35 to -51,22	Yes	****	<0,0001
Total bacteria 0h vs. Total bacteria 26h	-45.88	-62,44 to -29,32	Yes	****	<0,0001
NvH 26h vs. Total bacteria 26h	21.91	5,348 to 38,47	Yes	**	0.0094
Statistical analysis were performed using Graphpad Prism (V8.4.0). Tukey test was used because it is a statistical test to perform a multiple comparison in one step. Data are represented with at least 3 replicates. Data were compared with base condition and significances were estimated with p-values : ns, non-significant; * p < 0.05; ** p < 0.01; *** p < 0.001.

## Sheet: Pvalues_for_Figure_S2A-B
Tukey's multiple comparisons test	Mean Diff,	95,00% CI of diff,	Significant?	Summary	Adjusted P Value
C. a Acetate vs. E. c Acetate	-0.4856	-0,8576 to -0,1137	Yes	**	0.0026
C. a Lactate vs. E. c Lactate	-0.3692	-0,7271 to -0,01140	Yes	*	0.0378
C. a Ethanol vs. E. c Ethanol	-0.9403	-1,312 to -0,5683	Yes	****	<0,0001
C. a Hydrogen vs. E. c Hydrogen	-0.2353	-0,5970 to 0,1263	No	ns	0.5184
Statistical analysis were performed using Graphpad Prism (V8.4.0). Tukey test was used because it is a statistical test to perform a multiple comparison in one step. Data are represented with at least 3 replicates. Data were compared with base condition and significances were estimated with p-values : ns, non-significant; * p < 0.05; ** p < 0.01; *** p < 0.001.

[truncated: 1 more sheets: Pvalues_for_Figure_S4]
